# Supplementary material for: 5G Radiofrequency Exposure Reduces PRDM16 and C/EBP β mRNA Expression, Two Key Biomarkers for Brown Adipogenesis
Source: Int J Mol Sci. 2025 Mar 20;26(6):2792. doi: 10.3390/ijms26062792 (PMC11942954; doi:10.3390/ijms26062792)
Supplement: Supplementary file 1 [file ijms-26-02792-s001.zip]

Archive with 1 entries (1 files):
- ijms-3495257-supplementary.xlsx
