# Supplementary material for: 5G Radiofrequency Exposure Reduces PRDM16 and C/EBP β mRNA Expression, Two Key Biomarkers for Brown Adipogenesis
Source: Int J Mol Sci. 2025 Mar 20;26(6):2792. doi: 10.3390/ijms26062792 (PMC11942954; doi:10.3390/ijms26062792)
Supplement: Supplementary file 1 [file ijms-26-02792-s001.zip › ijms-3495257-supplementary.xlsx]

## Sheet: Weight (mg) - BAT
Group	Age	RF-Duration	Tissue weight (mg)
Control	3W	1W	40.82
Control	3W	1W	52.3				Removed from study : Poor 260/280 ratio
Control	3W	1W	50
Control	3W	1W	69.72
Control	3W	1W	75.1
2G	3W	1W	81.2
2G	3W	1W	70.46
2G	3W	1W	60
2G	3W	1W	38.6
2G	3W	1W	68.16
5G	3W	1W	71.3
5G	3W	1W	60.56
5G	3W	1W	74.2
5G	3W	1W	63.06
5G	3W	1W	13.24
Control	3W	2W	72.6
Control	3W	2W	60.13
Control	3W	2W	51.3
Control	3W	2W	63.42
Control	3W	2W	89
2G	3W	2W	34.48
2G	3W	2W	61.46
2G	3W	2W	57.8
2G	3W	2W	62.11
2G	3W	2W	93
5G	3W	2W	56.2
5G	3W	2W	46.24				Removed from study : Poor 260/280 ratio
5G	3W	2W	68.3
5G	3W	2W	73.56
5G	3W	2W	62.86
Control	8W	1W	80
Control	8W	1W	60.1
Control	8W	1W	72.8
Control	8W	1W	33.4
Control	8W	1W	56.11
2G	8W	1W	39.86
2G	8W	1W	62.46
2G	8W	1W	58.39
2G	8W	1W	65.59
2G	8W	1W	29.56
5G	8W	1W	55.44
5G	8W	1W	67.53
5G	8W	1W	70.51
5G	8W	1W	64.7
5G	8W	1W	70.55
Control	8W	2W	74.84
Control	8W	2W	61
Control	8W	2W	73
Control	8W	2W	64.5
Control	8W	2W	65.2
2G	8W	2W	68
2G	8W	2W	71.8
2G	8W	2W	62.98
2G	8W	2W	62.8
2G	8W	2W	77.8
5G	8W	2W	63.6
5G	8W	2W	25.06
5G	8W	2W	70.9
5G	8W	2W	62.3
5G	8W	2W	72.78
Age	Juveniles			Young adults
Groups	Control	2G	5G	Control	2G	5G
Mean weight of BAT samples (g)	63.5656	62.727	60.3644	64.095	59.924	62.337
SD	14.8455	17.5142	18.7073	13.1503	14.5635	14.0946
n	9	10	9	10	10	10
